# Supplementary material for: A Polyuridine Insertion in the 3′ Untranslated Region of Classical Swine Fever Virus Activates Immunity and Reduces Viral Virulence in Piglets
Source: J Virol. 2020 Jan 6;94(2):e01214-19. doi: 10.1128/JVI.01214-19 (PMC6955259; doi:10.1128/JVI.01214-19)
Supplement: Supplemental file 1 [file JVI.01214-19-s0001.xlsx]

## Sheet: clinical score
	Supplementary data 1. Individual clinical signs after infection with vPdR-36U versus vPdR-5U. The 60 piglets were monitored on a daily basis during the 37 days of the study. Animals 1 to 20 (group 1) were infected with vPdR-36U and animals 21 to 30 were added to group 1 as contact animals after 24 h. Animals 31 to 50 were infected with vPdR-5U (group 2) and animals 51 to 60 were added to group 2 …
			Clinical score after CSFV infection
			DAYS POST INFECTION
	Groups	ID PIG	1	2	3	4	5	6	7	8	9	10	11	12	13	14	15	16	17	18	19	20	21	22	23	24	25	26	27	28	29	30	31	32	33	34	35	36	37
	Group 1 (vPdR_36U Inoculated)	1	0	0	0	0	0	0	0	1	0	0	0	0	0	0	0	0	1	0	1	1	1	1	1	0	0	0	0	0	3	5
		2	0	0	1	1	0	0	0	0	0	0	1	0	1	0	0	0	1	0	0	0	0	0	0	0	5
		3	0	0	0	0	0	0	0	1	1	1	1	1	0	0	0	0	0	0	0	0	0	0	0	5
		4	0	0	1	0	0	0	1	1	0	0	0	0	1	0	1	0	0	0	5
		5	0	0	0	0	0	0	1	0	0	1	0	0	0	0	0	0	0	0	0	0	0	0	2	2	5
		6	0	0	0	0	0	0	0	0	0	1	0	1	0	0	0	1	0	0	0	0	0	0	0	0	2	3	0	0	2	2	2	2	3	3	5
		7	0	0	0	0	0	0	0	1	0	0	0	0	0	0	0	0	0	0	0	0	1	1	2	1	3	3	3	2	2	1	1	3	3	3	3	4	3
		8	0	0	0	0	0	0	1	0	0	0	0	1	0	1	0	0	0	0	0	0	0	1	1	2	3	3	2	4	5
		9	0	0	0	0	0	0	1	0	0	0	1	0	0	1	1	1	1	1	1	1	1	1	2	2	2	2	3	3	3	6
		10	0	0	0	0	0	1	1	1	0	0	0	0	0	0	0	0	0	0	0	0	0	0	0	0	0	0	0	0	0	0	0	0	0	0	0	0	0
		11	0	0	0	0	0	0	0	0	0	0	0	0	0	0	0	0	0	0	0	0	0	0	1	1	1	0	1	1	0	1	1	1	1	2	2	2	2
		12	0	0	0	0	0	0	1	0	0	0	0	0	0	0	0	1	0	0	0	0	1	6
		13	0	0	0	0	0	0	1	1	0	0	0	1	0	0	0	0	0	0	0	0	0	0	1	1	1	2	2	3	3	5
		14	0	0	0	0	0	0	1	0	0	0	0	0	0	0	1	1	1	1	0	0	0	0	0	0	0	0	0	0	0	0	0	0	0	0	0	0	0
		15	0	0	0	0	0	0	0	0	0	0	0	0	0	0	0	1	0	0	0	0	0	0	0	0	0	0	0	0	0	1	1	2	2	3	3	3	3
		16	0	0	1	1	1	1	1	0	0	0	0	1	0	0	0	0	0	0	0	0	0	0	0	0	0	0	0	0	0	0	0	0	0	0	0	0	0
		17	0	0	0	0	1	1	1	0	0	0	0	0	0	1	0	0	0	1	0	0	0	0	0	0	0	0	0	0	0	0	0	0	0	0	0	0	0
		18	0	0	1	1	0	0	0	0	0	0	0	0	0	0	0	0	0	1	0	0	0	0	0	0	0	0	0	0	0	0	0	0	0	0	0	0	0
		19	0	0	1	1	0	0	0	0	0	0	0	1	0	0	0	0	0	0	0	0	0	0	0	0	0	0	0	0	0	0	0	0	0	0	0	0	0
		20	0	0	0	0	0	0	0	0	1	0	0	0	0	0	0	0	0	1	0	0	0	0	0	0	0	0	0	0	0	0	0	0	0	0	0	0	0
	Contact Group 1	21	0	0	0	0	0	1	0	0	0	0	0	0	0	0	0	1	3	4	5
		22	0	0	0	0	0	1	0	0	0	0	0	0	0	0	0	1	1	1	1	1	1	1	1	1	0	0	0	0	0	0	0	0	0	0	0	0	0
		23	0	0	0	0	0	1	0	0	0	0	0	0	0	0	0	1	0	1	5
		24	0	0	0	0	0	1	0	0	0	0	0	0	0	0	0	1	0	0	0	0	0	0	0	0	0	0	0	0	0	0	0	1	1	1	1	1	1
		25	0	0	0	0	0	1	1	0	0	0	1	1	1	0	0	0	1	1	0	0	0	0	0	0	0	0	0	0	0	0	0	0	0	0	0	0	0
		26	0	0	0	0	0	1	0	0	0	0	1	0	0	0	0	0	0	0	0	0	0	0	3	3	3	2	2	1	0	0	0	0	0	0	0	0	0
		27	0	0	0	0	0	1	0	0	0	0	1	0	0	0	0	0	0	0	0	0	0	0	0	0	0	0	2	2	3	3	3	3	5
		28	0	0	6
		29	0	0	0	1	1	0	1	1	0	0	1	0	0	0	0	1	0	0	0	0	0	0	0	0	0	0	0	1	1	0	0	0	0	0	0	0	0
		30	0	0	0	0	0	0	0	0	0	0	0	1	0	0	0	0	0	0	0	0	0	0	0	0	0	0	0	0	0	0	0	0	0	0	0	0	0
	Group 2 (vPdR_5U Inoculated)	31	0	0	0	0	0	0	0	0	0	0	0	0	0	0	0	0	1	1	1	1	1	2	2	3	3	3	3	4	4	5
		32	1	1	1	1	1	1	1	0	0	0	0	0	0	1	1	1	0	0	0	0	0	0	2	6
		33	0	0	0	0	0	0	1	1	1	2	2	1	2	2	2	2	2	2	2	2	3	4	5
		34	1	1	1	1	0	0	1	1	1	1	1	2	2	2	3	3	3	2	1	1	1	6
		35	0	1	1	1	0	0	0	1	1	1	0	0	0	0	0	0	1	0	0	0	0	0	0	2	2	2	1	0	0	0
		36	0	0	1	1	0	0	0	2	2	2	2	1	1	1	1	1	0	0	0	0	0	0	1	2	2	2	2	3	3	6
		37	0	0	0	0	0	0	1	1	1	1	0	0	0	0	0	0	0	2	2	4	6
		38	0	0	0	0	0	0	0	0	0	0	0	0	0	1	3	3	3	3	3	3	3	4	4	4	3	3	3	4	4	4
		39	0	1	0	0	0	0	1	1	1	1	0	0	0	0	0	0	0	0	0	0	0	1	5
		40	0	0	0	0	0	0	0	0	0	0	0	0	0	1	2	2	3	5
		41	0	0	1	1	0	0	1	1	1	2	2	1	1	1	1	5
		42	0	0	0	0	0	1	1	1	1	2	2	2	2	3	3	3	4	5
		43	0	0	0	0	0	0	1	0	0	1	1	1	1	3	6
		44	0	0	0	0	0	0	0	0	0	0	1	1	1	1	4	6
		45	0	0	0	0	1	1	1	1	1	1	1	2	2	2	3	3	3	3	3	2	2	2	2	2	2	3	5
		46	0	0	0	0	0	0	0	0	0	0	0	0	0	0	1	1	1	1	1	1	1	3	4	3	4	3	3	3	3	3
		47	0	0	0	1	0	0	0	0	0	0	1	0	0	0	0	0	0	0	0	1	1	1	1	1	2	2	3	3	3	3
		48	0	0	0	0	0	0	0	0	0	0	0	0	0	0	1	1	0	0	0	0	2	3	5
		49	0	0	0	1	1	1	1	1	1	1	1	1	0	0	0	0	0	0	0	0	0	0	2	3	3	3	3	3	3	3
		50	0	1	0	1	0	0	0	0	0	0	6
	Contact Group 2	51	0	1	0	0	1	1	1	0	0	0	0	0	0	0	0	0	2	4	1	1	1	3	5
		52	0	0	1	1	0	0	0	1	1	1	1	1	1	2	3	3	4	5
		53	0	0	0	0	0	0	1	1	1	1	0	0	0	0	0	0	0	0	0	0	0	1	2	2	3	3	3	3	3	3
		54	0	0	0	0	0	0	0	0	0	0	1	1	1	1	1	1	1	2	2	3	3	2	3	3	3	3	2	2	3	3
		55	0	1	0	1	1	1	1	0	0	0	0	0	0	0	0	1	1	1	1	2	2	6
		56	0	0	0	0	0	0	0	1	0	0	0	0	1	2	1	1	1	1	1	1	1	3	3	3	3	3	3	3	3	3
		57	0	0	0	0	0	0	1	0	0	0	0	0	0	0	0	0	4	6
		58	0	0	0	0	0	0	0	0	0	0	0	0	1	1	1	0	0	0	0	0	0	6
		59	0	0	0	0	0	1	1	2	2	2	1	1	1	1	1	1	2	5
		60	0	0	0	0	0	0	0	0	0	0	0	0	0	0	0	0	0	4	0	0	0	3	5
